# Supplementary material for: Fleshy or dry: transcriptome analyses reveal the genetic mechanisms underlying bract development in Ephedra
Source: EvoDevo. 2022 Apr 27;13:10. doi: 10.1186/s13227-022-00195-4 (PMC9047513; doi:10.1186/s13227-022-00195-4)
Supplement: Supplementary file 2 — Additional file 2: Table S1. List of transcription factors up- and downregulated in Ephedra californica. [file 13227_2022_195_MOESM2_ESM.xls]

## Sheet: TF-Ecal bracts
	Downregulated
ID	Description	C1	C2	C3	C4	C5	log2FC2	log2FC3	log2FC4	log2FC5
TRINITY_DN21840_c0_g1	transcription initiation factor IIA subunit 2	0.578205	18.1292	3.41396	292.494	16.6609	-4.97059	-2.56179	-8.98261	-4.84874
TRINITY_DN11605_c0_g1	myb-related protein 308-like	22.5361	108.156	479.21	158.391	4.91286	-2.26281	-4.41035	-2.81318	2.1976
TRINITY_DN14093_c0_g1	myb-related protein 308-like	201.125	875.706	4742.33	1044.85	16.7829	-2.12235	-4.55943	-2.37713	3.58303
TRINITY_DN2852_c0_g1	RNA-binding (RRM/RBD/RNP motifs) family protein	40.1105	490.248	1569.46	275.047	186.761	-3.61146	-5.29015	-2.77762	-2.21914
TRINITY_DN17845_c0_g1	reverse transcriptase domain-containing protein	4.58513	42.2848	0.876086	0.5	28.2359	-3.20511	2.38782	3.19696	-2.6225
TRINITY_DN23770_c1_g1	hypothetical protein F2P56_023697	9.81032	1.64258	0.577021	2.11662	130.59	2.57834	4.08761	2.21254	-3.7346
TRINITY_DN33589_c0_g1	ABC transporter G family member 1	13.5718	1.85126	2.27345	237.837	0.5	2.87403	2.57766	-4.13129	4.76255
TRINITY_DN10106_c1_g1	putative disease resistance protein RGA4	27.5567	166.233	2.93788	6.12628	186.988	-2.59273	3.22956	2.16932	-2.76247
TRINITY_DN12787_c0_g1	myb-related protein Zm38-like	17.8176	91.0595	323.633	156.455	0.5	-2.3535	-4.18298	-3.13437	5.15523
TRINITY_DN19567_c0_g1	putative B3 domain-containing protein At5g58280	0.5	27.8081	37.2673	26.7681	3.22428	-5.79743	-6.21984	-5.74244	-2.68898
TRINITY_DN12998_c0_g1	DNA topoisomerase 2 isoform X2	2.23505	112.493	48.1037	71.7728	11.943	-5.65338	-4.42777	-5.00506	-2.41779
TRINITY_DN17632_c0_g1	cytochrome P450 94A1-like	168.54	705.992	2911.05	1250.68	13.5076	-2.06656	-4.11038	-2.89155	3.64125
TRINITY_DN33611_c0_g1	transcription termination factor MTERF2, chloroplastic-like	1.42206	16.6568	12.8809	13.1249	8.72147	-3.55005	-3.17918	-3.20625	-2.61659
TRINITY_DN10150_c1_g1	histone H3.2	26.684	236.107	146.651	191.807	5.6332	-3.14539	-2.45834	-2.8456	2.24395
TRINITY_DN16574_c0_g1	histone H4	1.69301	100.067	78.1453	106.914	10.8958	-5.88524	-5.52849	-5.98072	-2.6861
TRINITY_DN17305_c0_g1	histone H2B	2.80565	76.4261	98.4145	51.5073	0.316962	-4.76766	-5.13247	-4.19837	3.14595
	Upregulated
TRINITY_DN5591_c0_g1	probable LRR receptor-like serine/threonine-protein kinase 4 isoform X1	492.177	43.7229	12.6906	38.9116	0.628773	3.49271	5.27734	3.6609	9.61242
TRINITY_DN11_c4_g1	LRR receptor-like serine/threonine-protein kinase GSO1	308.998	67.0248	7.91643	64.9584	48.848	2.20483	5.2866	2.25001	2.66122
TRINITY_DN7462_c0_g1	probable leucine-rich repeat receptor-like protein kinase At1g35710	315.108	45.7714	7.6884	70.0732	78.664	2.78333	5.35702	2.16891	2.00207
TRINITY_DN13197_c0_g1	ethylene-responsive transcription factor ABI4-like	102.751	19.4372	6.16426	24.2929	23.4124	2.40226	4.05909	2.08055	2.13381
TRINITY_DN16036_c0_g1	Gag-Pol polyprotein	4.7964	0.52878	0.28851	0.5	0.5	3.18121	4.05526	3.26195	3.26195
TRINITY_DN33593_c0_g1	probable non-specific lipid-transfer protein AKCS9	11.3615	1.58954	1.43178	2.11662	0.316962	2.83747	2.98828	2.42432	5.16371
TRINITY_DN19353_c0_g1	intracellular ribonuclease LX-like	5270.59	936.103	459.517	28.885	1033.01	2.49323	3.51978	7.5115	2.35111
