# Supplementary material for: Fleshy or dry: transcriptome analyses reveal the genetic mechanisms underlying bract development in Ephedra
Source: EvoDevo. 2022 Apr 27;13:10. doi: 10.1186/s13227-022-00195-4 (PMC9047513; doi:10.1186/s13227-022-00195-4)
Supplement: Supplementary file 3 — Additional file 3: Table S2. List of DE genes shared between the young ovules and bracts of Ephedra californica. [file 13227_2022_195_MOESM3_ESM.xls]

## Sheet: shared
	Genes shared between Ovules and Bracts E. californica
ID	GO description	Length	#Hits	e-Value	sim mean	#GO	GO IDs	GO Names	Enzyme Codes	Enzyme Names	InterPro IDs	InterPro GO IDs	InterPro GO Names
TRINITY_DN11946_c1_g1	calmodulin-like protein 3	572	20	5.33e-24	58.66	1	F:GO:0005509	F:calcium ion binding
TRINITY_DN12330_c0_g1	piriformospora indica-insensitive protein 2-like	1106	20	4.68e-44	55.76	4	C:GO:0005634; P:GO:0006997; C:GO:0016020; C:GO:0016021	C:nucleus; P:nucleus organization; C:membrane; C:integral component of membrane
TRINITY_DN14889_c0_g1	4-coumarate--CoA ligase-like 1	1843	20	0	79.69	4	P:GO:0001676; F:GO:0004467; C:GO:0016021; P:GO:0046949	P:long-chain fatty acid metabolic process; F:long-chain fatty acid-CoA ligase activity; C:integral component of membrane; P:fatty-acyl-CoA biosynthetic process	EC:6.2.1.3	Long-chain-fatty-acid--CoA ligase
TRINITY_DN17036_c0_g1	glucose dehydrogenase [FAD, quinone]-like	1711	20	4.2e-31	43.91	1	F:GO:0003824	F:catalytic activity
TRINITY_DN18590_c0_g1	60S ribosomal protein L8-like	885	20	8.45e-175	83.11	4	P:GO:0002181; F:GO:0003723; F:GO:0003735; C:GO:0022625	P:cytoplasmic translation; F:RNA binding; F:structural constituent of ribosome; C:cytosolic large ribosomal subunit
TRINITY_DN18740_c0_g1	---NA---	889
TRINITY_DN19120_c0_g1	hypothetical protein FH972_022510	309	2	1.84e-32	69.64
TRINITY_DN20773_c0_g1	---NA---	856
TRINITY_DN21349_c0_g1	---NA---	740
TRINITY_DN21583_c0_g1	uncharacterized protein LOC112024358	468	1	4.12e-14	72.22
TRINITY_DN22976_c0_g1	6-phosphogluconate dehydrogenase, decarboxylating 1, chloroplastic	1549	20	0	67.6	4	F:GO:0004616; P:GO:0006098; P:GO:0019521; F:GO:0050661	F:phosphogluconate dehydrogenase (decarboxylating) activity; P:pentose-phosphate shunt; P:D-gluconate metabolic process; F:NADP binding	EC:1.1.1.44	Phosphogluconate dehydrogenase (NADP(+)-dependent, decarboxylating)
TRINITY_DN25164_c0_g1	GTP-binding protein rho2-like	1043	20	2.36e-132	76.63	6	F:GO:0003924; F:GO:0005524; F:GO:0005525; C:GO:0005737; P:GO:0006888; P:GO:0007264	F:GTPase activity; F:ATP binding; F:GTP binding; C:cytoplasm; P:endoplasmic reticulum to Golgi vesicle-mediated transport; P:small GTPase mediated signal transduction	EC:3.6.1.15	Nucleoside-triphosphate phosphatase
TRINITY_DN29275_c0_g1	3-dehydroquinate synthase, chloroplastic	1673	20	0	53.88	7	F:GO:0003856; C:GO:0005737; P:GO:0008652; P:GO:0009073; P:GO:0009423; F:GO:0016829; F:GO:0016838	F:3-dehydroquinate synthase activity; C:cytoplasm; P:cellular amino acid biosynthetic process; P:aromatic amino acid family biosynthetic process; P:chorismate biosynthetic process; F:lyase activity; F:carbon-oxygen lyase activity, acting on phosphates
TRINITY_DN2983_c0_g2	AGL6-like MADS-box protein	1296	20	4.81e-125	81.29	6	F:GO:0000977; F:GO:0000981; C:GO:0005634; F:GO:0008134; P:GO:0045944; F:GO:0046983
TRINITY_DN29957_c0_g1	---NA---	344
TRINITY_DN32387_c0_g1	protein RRP6-like 3 isoform X1	1233	20	4.83e-64	55.25	3	F:GO:0003824; P:GO:0071046; C:GO:0110165	F:catalytic activity; P:nuclear polyadenylation-dependent ncRNA catabolic process; C:cellular anatomical entity
TRINITY_DN34297_c0_g1	---NA---	241
TRINITY_DN5391_c0_g2	abscisic acid 8'-hydroxylase 3-like	2885	20	1.33e-148	66.19	5	F:GO:0005488; P:GO:0008202; F:GO:0016491; P:GO:0065008; P:GO:1901615	F:binding; P:steroid metabolic process; F:oxidoreductase activity; P:regulation of biological quality; P:organic hydroxy compound metabolic process
TRINITY_DN7553_c0_g1	MADS-box transcription factor 23-like isoform X1	1048	20	2.29e-42	59.57	1	F:GO:0043565	F:sequence-specific DNA binding
TRINITY_DN8195_c0_g1	---NA---	2144
TRINITY_DN29216_c0_g1	Sugar transport protein 5	650	20	1.69e-16	55.23	5	P:GO:0008643; C:GO:0016020; C:GO:0016021; F:GO:0022857; P:GO:0055085	P:carbohydrate transport; C:membrane; C:integral component of membrane; F:transmembrane transporter activity; P:transmembrane transport
TRINITY_DN29599_c0_g1	60S ribosomal protein L12	389	20	2.25e-60	91.15	5	P:GO:0000027; F:GO:0003735; P:GO:0006412; C:GO:0022625; F:GO:0070180	P:ribosomal large subunit assembly; F:structural constituent of ribosome; P:translation; C:cytosolic large ribosomal subunit; F:large ribosomal subunit rRNA binding
TRINITY_DN33604_c0_g1	---NA---	374
TRINITY_DN5754_c0_g1	Aspartic proteinase-like protein 1	1115	20	5.88e-26	52.37	4	F:GO:0004190; P:GO:0006508; F:GO:0008233; F:GO:0016787	F:aspartic-type endopeptidase activity; P:proteolysis; F:peptidase activity; F:hydrolase activity
TRINITY_DN19030_c0_g1	---NA---	462
		C1	C2	C3	C4	C5	log2FC2	log2FC3	log2FC4	log2FC5
TRINITY_DN2983_c0_g2	AGL6-like MADS-box protein	77.2675	754.614	7551.31	4872.77	0.316962	-3.2878	-6.61072	-5.97874	7.92941
TRINITY_DN7553_c0_g1	MADS-box transcription factor 23-like isoform X1	95.0797	863.17	7517.04	3654.22	0.5	-3.18244	-6.30488	-5.26428	7.57107
