# Supplementary material for: Fleshy or dry: transcriptome analyses reveal the genetic mechanisms underlying bract development in Ephedra
Source: EvoDevo. 2022 Apr 27;13:10. doi: 10.1186/s13227-022-00195-4 (PMC9047513; doi:10.1186/s13227-022-00195-4)
Supplement: Supplementary file 4 — Additional file 4: Table S3. List of transcription factors up- and downregulated in Ephedra antisyphilitica. [file 13227_2022_195_MOESM4_ESM.xlsx]

## Sheet: Sheet1
	Downregulated -TF in the bracts of Ephedra antisyphilitica
SeqName	Description	C1	C2	C3	C4	C5	log2FC2	log2FC3	log2FC4	log2FC5
TRINITY_DN14982_c0_g1	ABC transporter G family member 10	12.5802	87.6154	461.883	2.92192	1.33638	-2.80003	-5.1983	2.10617	3.23475
TRINITY_DN26830_c0_g1	ATPase family AAA domain-containing protein 1	4.45542	0.100848	0.474054	538.112	0.5	5.46531	3.23244	-6.9162	3.15556
TRINITY_DN15580_c1_g1	casein kinase 1-like protein HD16	3.16444	0.5	0.592568	350.717	0.5	2.66195	2.4169	-6.79221	2.66195
TRINITY_DN26897_c0_g1	cell growth-regulating nucleolar protein-like	0.108188	0.5	0.474054	52.151	0.5	-2.20839	-2.13151	-8.91301	-2.20839
TRINITY_DN7895_c0_g1	heat stress transcription factor A-1d isoform X2	90.8715	7.19065	1298.67	19.8107	15.9833	3.65963	-3.83707	2.19755	2.50726
TRINITY_DN28366_c0_g1	hexokinase 1a	0.0811359	3.85528	2.3582	3.80896	4.94879	-5.57035	-4.8612	-5.55291	-5.93059
TRINITY_DN9891_c0_g1	homeobox-leucine zipper protein ANTHOCYANINLESS 2-like	6.18641	76.6313	232.603	180.432	0.751715	-3.63076	-5.23263	-4.86621	3.04084
TRINITY_DN15628_c0_g1_2	kinesin-like protein KIN-14G	7.42152	0.217184	0.5	69.9385	0.5	5.09473	3.89171	-3.2363	3.89171
TRINITY_DN15628_c0_g1	kinesin-like protein KIN-14G	7.42152	0.217184	0.5	69.9385	0.5	5.09473	3.89171	-3.2363	3.89171
TRINITY_DN17840_c0_g1	kinesin-like protein KIN-14N isoform X2	7.9905	182.189	94.9372	321.291	36.2587	-4.511	-3.57062	-5.32945	-2.18197
TRINITY_DN6408_c0_g1	kinesin-like protein KIN-7N isoform X1	1.84247	59.9387	54.0824	239.114	22.7279	-5.02377	-4.87544	-7.01991	-3.62475
TRINITY_DN12966_c0_g1	MADS-box transcription factor	0.297512	22.5111	2.88358	1070.2	4.2806	-6.24155	-3.27685	-11.8126	-3.84679
TRINITY_DN32329_c0_g1	mini zinc finger protein 1-like	3.91414	16.5148	28.0523	147.888	28.5004	-2.07699	-2.84135	-5.23966	-2.86421
TRINITY_DN18565_c0_g1	piriformospora indica-insensitive protein 2-like	3.69298	33.6035	24.8599	0.250284	0.5	-3.18576	-2.75097	3.88315	2.88478
TRINITY_DN14285_c2_g1	probable indole-3-pyruvate monooxygenase YUCCA8	0.0811359	23.5347	31.3624	3.39925	0.5	-8.18023	-8.59448	-5.38874	-2.62352
TRINITY_DN27582_c0_g1	protein OSB1, mitochondrial isoform X1	0.162272	0.938608	3.05721	0.969913	0.918763	-2.53211	-4.23573	-2.57944	-2.50128
TRINITY_DN9745_c0_g1	protein OSB1, mitochondrial isoform X2	0.450282	5.44544	4.98891	7.33095	5.61698	-3.59615	-3.46982	-4.0251	-3.64089
TRINITY_DN1528_c0_g1	putative leucine-rich repeat receptor-like protein kinase	123.855	8.38534	21.999	0.258603	1182.11	3.88464	2.49314	8.9037	-3.25464
TRINITY_DN20458_c0_g1	Retrovirus-related Pol polyprotein from transposon TNT 1-94	0.811379	5.8256	0.118514	18.2834	18.5726	-2.84396	2.77532	-4.49401	-4.51665
TRINITY_DN17600_c0_g1_2	Retrovirus-related Pol polyprotein from transposon TNT 1-94	0.0811359	0.5	0.474054	91.1228	0.5	-2.62352	-2.54664	-10.1333	-2.62352
TRINITY_DN20323_c0_g2	retrovirus-related Pol polyprotein from transposon TNT 1-94	0.0811359	0.5	0.5	12.9366	0.5	-2.62352	-2.62352	-7.31691	-2.62352
TRINITY_DN1528_c0_g1_2	senescence-induced receptor-like serine/threonine-protein kinase	123.855	8.38534	21.999	0.258603	1182.11	3.88464	2.49314	8.9037	-3.25464
TRINITY_DN16482_c0_g1	serine/threonine-protein kinase CDL1	4.16646	38.607	0.0169845	55.5262	61.2944	-3.21197	7.93846	-3.73628	-3.87886
TRINITY_DN12335_c0_g2	sex-determining region on Y	0.108188	0.5	1.65919	89.7299	0.5	-2.20839	-3.93887	-9.6959	-2.20839
	Upregulated -TF in the bracts of Ephedra antisyphilitica
TRINITY_DN7580_c0_g1_5	dehydration-responsive element binding protein 2	427.847	0.946352	40.0509	3.81801	0.229691	8.8205	3.41719	6.80813	10.8632
TRINITY_DN28673_c0_g1	ethylene-responsive transcription factor ABI4-like	31.5255	5.74024	0.576717	0.258603	0.542905	2.45734	5.77251	6.92964	5.85968
TRINITY_DN2940_c2_g1_3	ethylene-responsive transcription factor ERF017	231.292	11.0771	11.4007	16.0387	34.6394	4.38406	4.34252	3.85008	2.73923
TRINITY_DN13120_c0_g1	ethylene-responsive transcription factor ERF017-like	133.813	0.620576	7.64754	7.34341	0.229691	7.7524	4.12908	4.18763	9.18631
TRINITY_DN2940_c2_g1	ethylene-responsive transcription factor ERF017-like	231.292	11.0771	11.4007	16.0387	34.6394	4.38406	4.34252	3.85008	2.73923
TRINITY_DN7580_c0_g1	ethylene-responsive transcription factor ERF017-like	427.847	0.946352	40.0509	3.81801	0.229691	8.8205	3.41719	6.80813	10.8632
TRINITY_DN31079_c0_g1	ethylene-responsive transcription factor ERF024	179.962	0.705937	5.66073	0.118552	0.125286	7.99394	4.99056	10.568	10.4883
TRINITY_DN23932_c0_g1	putative serine/threonine-protein kinase	4.28174	0.5	0.711082	0.243694	0.689072	3.0982	2.59011	4.13506	2.63547
TRINITY_DN28915_c0_g1	transcription factor TCP2-like	12.678	3.0485	0.355541	1.86914	1.16933	2.05616	5.15617	2.76189	3.43857
TRINITY_DN5312_c0_g1	unknown	8.80676	1.36893	0.904463	1.25685	0.567962	2.68556	3.28348	2.8088	3.95474
TRINITY_DN7727_c0_g1	WW domain-binding protein 11-like	514.336	58.5966	73.4355	28.2291	31.217	3.13382	2.80816	4.18746	4.0423
