# Supplementary material for: Fleshy or dry: transcriptome analyses reveal the genetic mechanisms underlying bract development in Ephedra
Source: EvoDevo. 2022 Apr 27;13:10. doi: 10.1186/s13227-022-00195-4 (PMC9047513; doi:10.1186/s13227-022-00195-4)
Supplement: Supplementary file 5 — Additional file 5: Table S4. List of DE genes shared between the young ovules and bracts of Ephedra antisyphilitica. [file 13227_2022_195_MOESM5_ESM.xls]

## Sheet: sharedEpan
ID	GO description	Length	#Hits	e-Value	sim mean	#GO	GO IDs	GO Names	Enzyme Codes	Enzyme Names	InterPro IDs	InterPro GO IDs	InterPro GO Names
TRINITY_DN16324_c0_g1	unknown	881	20	9.2e-41	65.96
TRINITY_DN12008_c0_g1	WAT1-related protein At5g07050	1132	20	2.51e-79	59.8	1	C:GO:0016020	C:membrane
TRINITY_DN12631_c0_g1	sorbitol dehydrogenase	1331	20	0	83.56	8	F:GO:0003939; C:GO:0005829; C:GO:0005886; F:GO:0008270; C:GO:0009506; C:GO:0031966; F:GO:0046526; P:GO:0055114	F:L-iditol 2-dehydrogenase activity; C:cytosol; C:plasma membrane; F:zinc ion binding; C:plasmodesma; C:mitochondrial membrane; F:D-xylulose reductase activity; P:oxidation-reduction process	EC:1.1.1.14; EC:1.1.1.9	L-iditol 2-dehydrogenase; D-xylulose reductase
TRINITY_DN12966_c0_g1	MADS-box transcription factor	973	20	1.16e-53	69.01	2	F:GO:0003677; P:GO:0006355	F:DNA binding; P:regulation of transcription, DNA-templated
TRINITY_DN14932_c0_g1	---NA---	749
TRINITY_DN14982_c0_g1	ABC transporter G family member 10	1446	20	2.19e-160	71.35	2	F:GO:0000166; C:GO:0016020	F:nucleotide binding; C:membrane
TRINITY_DN15009_c0_g1	---NA---	1612
TRINITY_DN15144_c0_g1	---NA---	399
TRINITY_DN15194_c0_g1	probable pectinesterase 53	1822	20	4.27e-149	69.81	4	F:GO:0030599; P:GO:0042545; F:GO:0045330; P:GO:0045490	F:pectinesterase activity; P:cell wall modification; F:aspartyl esterase activity; P:pectin catabolic process	EC:3.1.1.11; EC:3.1.1.1	Pectinesterase; Carboxylesterase
TRINITY_DN15353_c0_g1	chalcone synthase	1292	20	6.95e-141	69.11	1	F:GO:0016746	F:transferase activity, transferring acyl groups
TRINITY_DN16601_c0_g1	probable protein phosphatase 2C 51	1178	20	1.58e-73	65.42	3	F:GO:0004722; C:GO:0005634; C:GO:0005829	F:protein serine/threonine phosphatase activity; C:nucleus; C:cytosol	EC:3.1.3.16	Protein-serine/threonine phosphatase
TRINITY_DN18180_c0_g1	lysine-specific demethylase JMJ706-like isoform X1	2689	20	0	71.88	4	P:GO:0006338; P:GO:0016577; F:GO:0034647; C:GO:0035097	P:chromatin remodeling; P:histone demethylation; F:histone demethylase activity (H3-trimethyl-K4 specific); C:histone methyltransferase complex	EC:1.14.11.67	n/a
TRINITY_DN19030_c0_g1	oleosin 1	631	20	9.19e-51	77.66	3	C:GO:0012511; C:GO:0016021; P:GO:0019915	C:monolayer-surrounded lipid storage body; C:integral component of membrane; P:lipid storage
TRINITY_DN1964_c0_g1	cytochrome P450 94A2-like	1232	20	7.51e-102	64.72	2	F:GO:0005488; F:GO:0016491	F:binding; F:oxidoreductase activity
TRINITY_DN19838_c0_g1	putative class IV chitinase	547	8	1.72e-06	80	8	F:GO:0004568; P:GO:0005975; P:GO:0006032; F:GO:0008061; P:GO:0008152; F:GO:0016787; F:GO:0016798; P:GO:0016998	F:chitinase activity; P:carbohydrate metabolic process; P:chitin catabolic process; F:chitin binding; P:metabolic process; F:hydrolase activity; F:hydrolase activity, acting on glycosyl bonds; P:cell wall macromolecule catabolic process
TRINITY_DN19838_c0_g2	---NA---	1376
TRINITY_DN19908_c0_g1	---NA---	782
TRINITY_DN20896_c0_g1	desiccation-related protein PCC13-62-like	1227	20	1.41e-120	77.6
TRINITY_DN22096_c0_g1	vacuolar cation/proton exchanger 3 isoform X1	1642	20	9.17e-135	70.05	4	P:GO:0006874; C:GO:0009705; F:GO:0015369; P:GO:0070588	P:cellular calcium ion homeostasis; C:plant-type vacuole membrane; F:calcium:proton antiporter activity; P:calcium ion transmembrane transport
TRINITY_DN25111_c1_g1	R2R3-MYB transcription factor MYB3	595	20	6.89e-78	91.04	4	F:GO:0000978; F:GO:0000981; C:GO:0005634; P:GO:0006357	F:RNA polymerase II cis-regulatory region sequence-specific DNA binding; F:DNA-binding transcription factor activity, RNA polymerase II-specific; C:nucleus; P:regulation of transcription by RNA polymerase II
TRINITY_DN25622_c0_g1	protein TIFY 9	872	20	6.63e-17	55.14	4	C:GO:0005634; P:GO:0009611; P:GO:0031347; P:GO:2000022	C:nucleus; P:response to wounding; P:regulation of defense response; P:regulation of jasmonic acid mediated signaling pathway
TRINITY_DN26830_c0_g1	ATPase family AAA domain-containing protein 1	1455	20	3.34e-81	61.08	5	F:GO:0000166; F:GO:0005524; C:GO:0009536; F:GO:0016787; F:GO:0016887	F:nucleotide binding; F:ATP binding; C:plastid; F:hydrolase activity; F:ATPase activity
TRINITY_DN29479_c0_g1	heat shock protein beta-1-like	1242	3	3.84e-41	71.52
TRINITY_DN29625_c0_g1	---NA---	524
TRINITY_DN30927_c0_g1	random slug protein 5-like	953	20	4.75e-10	45.64
TRINITY_DN31028_c2_g1	cytochrome P450 78A3-like	587	20	1.35e-16	57.03	9	F:GO:0004497; F:GO:0005506; C:GO:0016020; C:GO:0016021; F:GO:0016491; F:GO:0016705; F:GO:0020037; F:GO:0046872; P:GO:0055114	F:monooxygenase activity; F:iron ion binding; C:membrane; C:integral component of membrane; F:oxidoreductase activity; F:oxidoreductase activity, acting on paired donors, with incorporation or reduction of molecular oxygen; F:heme binding; F:metal ion binding; P:oxidation-reduction process
TRINITY_DN31079_c0_g1	ethylene-responsive transcription factor ERF024	1181	20	1.03e-33	70.61	5	F:GO:0003677; F:GO:0003700; C:GO:0005634; P:GO:0006355; P:GO:0006952	F:DNA binding; F:DNA-binding transcription factor activity; C:nucleus; P:regulation of transcription, DNA-templated; P:defense response
TRINITY_DN31712_c0_g1	40S ribosomal protein S18	510	20	7.11e-88	89.89	5	F:GO:0003723; F:GO:0003735; C:GO:0005829; P:GO:0006412; C:GO:0015935	F:RNA binding; F:structural constituent of ribosome; C:cytosol; P:translation; C:small ribosomal subunit
TRINITY_DN31991_c0_g1	---NA---	468
TRINITY_DN3771_c0_g1	---NA---	1433
TRINITY_DN7514_c0_g1	Transmembrane protein 205	1775	20	3.14e-42	58.38	2	C:GO:0016020; C:GO:0016021	C:membrane; C:integral component of membrane
TRINITY_DN7580_c0_g1	ethylene-responsive transcription factor ERF017-like	872	20	2.67e-21	61.73	5	F:GO:0003677; F:GO:0003700; C:GO:0005634; P:GO:0006355; P:GO:0009873	F:DNA binding; F:DNA-binding transcription factor activity; C:nucleus; P:regulation of transcription, DNA-templated; P:ethylene-activated signaling pathway
TRINITY_DN7979_c0_g1	dnaJ homolog subfamily B member 6	636	20	1.89e-44	73.41	1	P:GO:0010583	P:response to cyclopentenone
TRINITY_DN9405_c0_g1	transcription factor bHLH95-like isoform X2	527	20	2.81e-16	65.58	2	C:GO:0005634; F:GO:0046983	C:nucleus; F:protein dimerization activity
TRINITY_DN9474_c0_g1	---NA---	658
TRINITY_DN9557_c0_g1	1-aminocyclopropane-1-carboxylate synthase	1916	20	0	75.49	3	F:GO:0003824; P:GO:0009058; F:GO:0030170	F:catalytic activity; P:biosynthetic process; F:pyridoxal phosphate binding
TRINITY_DN10925_c0_g1	protein BPS1, chloroplastic-like	1535	20	1.83e-39	44.3	2	C:GO:0016020; C:GO:0016021	C:membrane; C:integral component of membrane
TRINITY_DN11994_c0_g1	protein POLAR LOCALIZATION DURING ASYMMETRIC DIVISION AND REDISTRIBUTION-like	2057	20	6.72e-09	61.17	1	P:GO:0008356	P:asymmetric cell division
TRINITY_DN13578_c0_g1	---NA---	382
TRINITY_DN15410_c1_g1	---NA---	681
TRINITY_DN21251_c0_g1	---NA---	509
TRINITY_DN22956_c0_g1	---NA---	475
TRINITY_DN26988_c0_g1	---NA---	797
TRINITY_DN30085_c1_g1	calmodulin	539	20	3.68e-13	69.3	1	F:GO:0046872	F:metal ion binding
TRINITY_DN9712_c0_g1	embryonic cell protein 63	1916	20	6.47e-44	56.36	1	C:GO:0005829	C:cytosol
TRINITY_DN28673_c0_g1	ethylene-responsive transcription factor ABI4-like	708	20	2.72e-25	97.72	6	F:GO:0000976; F:GO:0003700; C:GO:0005634; P:GO:0006952; P:GO:0009738; P:GO:0045893	F:transcription regulatory region sequence-specific DNA binding; F:DNA-binding transcription factor activity; C:nucleus; P:defense response; P:abscisic acid-activated signaling pathway; P:positive regulation of transcription, DNA-templated
TRINITY_DN1002_c2_g1	---NA---	249
